# Supplementary material for: Comparative evaluation of lateral flow assays to diagnose chronic Trypanosoma cruzi infection in Bolivia
Source: PLoS Negl Trop Dis. 2024 Mar 4;18(3):e0012016. doi: 10.1371/journal.pntd.0012016 (PMC10939271; doi:10.1371/journal.pntd.0012016)
Supplement: S1 Data — (XLSX) [file pntd.0012016.s011.xlsx]

## Sheet: Fig 2
Test Abbr.	SE	SE [95%CI] Neg	SE [95%CI] Pos	SP	SP [95%CI] Neg	SP [95%CI] Pos	BA	BA [95%CI] Neg	BA [95%CI]Pos
ACCU	0.8436	0.0604	0.0459	1	0.0251	0	0.9218	0.0428	0.0229
ACRO	0.8785	0.0506	0.0372	0.8925	0.0527	0.0368	0.8855	0.0517	0.037
ARIA CTK	0.9404	0.0397	0.0244	0.9731	0.0345	0.0154	0.9568	0.0371	0.0199
ATLAS SENSO	0.6216	0.0717	0.0668	1	0.0236	0	0.8108	0.0476	0.0334
LEMOS	0.8657	0.0519	0.0392	1	0.0201	0	0.9328	0.036	0.0197
SD-AB	0.9444	0.0411	0.0243	0.9887	0.029	0.0082	0.9666	0.0351	0.0162
STATPAK	0.9275	0.0436	0.0281	0.9944	0.0257	0.0046	0.961	0.0347	0.0163
TR-BION	0.9769	0.0299	0.0132	0.7857	0.0652	0.0534	0.8813	0.0475	0.0333
WL	0.9537	0.0368	0.021	0.9893	0.0275	0.0078	0.9715	0.0321	0.0144
XERION	0.8651	0.0521	0.0393	0.9301	0.046	0.0286	0.8976	0.0491	0.034

## Sheet: SI_FigS1
Test Abbr.	MeanDecreaseGini
ATLAS SENSO	0.709279
ACRO	0.901613
XERION	1.40121
TR BIOM	2.40473
LEMOS	4.96682
ACCU	5.22871
ARIA CTK	9.31373
STATPAK	10.6645
SD AB	20.9948
WL	24.9844
